# Supplementary material for: Activation of plantar flexor muscles is constrained by multiple muscle synergies rather than joint torques
Source: PLoS One. 2017 Nov 6;12(11):e0187587. doi: 10.1371/journal.pone.0187587 (PMC5673179; doi:10.1371/journal.pone.0187587)
Supplement: S1 Table — Linear regression analysis was applied to the muscle activities recorded for each of the 12 participants when generating a PF torque ranging from 10% to 50% of the maximum torque (lower PF torque) and from 60% to 100% of the maximum torque (higher PF torque). MG: medial gastrocnemius; LG: lateral gastrocnemius; Sol: soleus; %KEMVC: target vastus lateralis activity as a percentage of the maximum; Slope: slope of the regression line; Intercept: intercept of the regression line; r2: coefficient of determination. (XLSX) [file pone.0187587.s001.xlsx]

## Sheet: Two_Muscles
MG × Sol
	Lower PF torque									Higher PF torque
	Slope			Intercept			r2			Slope			Intercept			r2
	%KEMVC			%KEMVC			%KEMVC			%KEMVC			%KEMVC			%KEMVC
Participant	0	50	100	0	50	100	0	50	100	0	50	100	0	50	100	0	50	100
A	0.682279	5.16409	5.91955	14.7416	2.01568	2.16184	0.617488	0.945457	0.979383	1.12815	-0.247374	-0.508939	22.6552	138.689	181.233	0.228804	0.59859	0.168073
B	0.575821	1.00483	4.21053	2.67145	26.0096	-21.2972	0.590687	0.633814	0.966474	0.256417	0.402884	0.249069	47.2315	105.44	166.541	0.215501	0.146688	0.0551198
C	1.67729	2.63863	10.0122	15.4796	28.2252	2.91674	0.977086	0.754371	0.949786	0.952658	0.132386	-0.189734	35.4269	76.6932	104.032	0.425976	0.0705531	0.208012
D	0.0129823	1.50896	1.47054	18.6631	24.1442	26.3102	0.000188958	0.605543	0.494646	0.827515	0.771813	0.596186	19.137	15.6273	42.3092	0.87714	0.890207	0.776691
E	0.622168	5.3757	6.55545	5.02914	-14.6618	-25.7631	0.916859	0.907065	0.974888	0.998932	0.635357	0.341644	-21.0202	21.7266	52.8466	0.792841	0.988188	0.457549
F	1.84046	1.86215	1.27542	19.4861	19.3275	34.9606	0.895096	0.919779	0.717411	0.748738	0.191729	1.63495	36.3223	86.2693	-2.81463	0.884925	0.368751	0.96056
G	0.484509	9.60196	4.43038	21.5534	-33.505	21.9554	0.261919	0.995411	0.805012	0.871237	0.468707	0.0837744	21.8683	83.0337	129.126	0.334668	0.407451	0.00887764
H	0.180807	4.12804	11.9406	51.9369	98.3145	20.5314	0.0255621	0.501162	0.941532	0.202098	0.674544	-1.18127	81.7247	170.086	396.062	0.185877	0.327863	0.970016
I	3.51084	3.4535	3.94189	0.023073	5.6542	0.472586	0.997533	0.966759	0.96352	-0.0812252	-0.166408	0.084249	71.7091	81.9958	72.636	0.0775903	0.0703412	0.178504
J	1.15263	0.665489	0.5469	16.2122	50.6756	66.1207	0.981638	0.431842	0.793647	0.210018	0.400597	0.298525	78.2683	61.321	72.2365	0.134433	0.340255	0.258004
K	2.56218	11.0139	11.3969	14.7859	-2.16413	-5.56896	0.977128	0.985521	0.963957	0.402374	0.15561	0.169913	56.9982	83.5965	92.7294	0.280669	0.308181	0.333557
L	1.54825	4.25543	4.2269	5.11952	-17.1921	-13.7633	0.700639	0.984357	0.953662	0.870926	0.0459225	0.619095	46.2925	137.36	110.855	0.372685	0.0871297	0.69832
LG × Sol
	Lower PF torque									Higher PF torque
	Slope			Intercept			r2			Slope			Intercept			r2
	%KEMVC			%KEMVC			%KEMVC			%KEMVC			%KEMVC			%KEMVC
Participant	0	50	100	0	50	100	0	50	100	0	50	100	0	50	100	0	50	100
A	1.55531	1.46931	1.35375	-25.9039	-8.79388	0.555991	0.96552	0.969573	0.968165	0.880615	-0.295612	0.724946	15.1433	156.774	55.203	0.980462	0.368028	0.376321
B	0.96084	4.15375	4.87726	-4.78264	-38.449	-55.913	0.538225	0.981031	0.92328	0.248457	1.09426	2.21451	48.8243	80.4186	58.4511	0.223204	0.666457	0.415334
C	2.07422	6.05389	6.06308	19.2965	0.119282	-2.54746	0.885548	0.965503	0.98582	0.70041	0.0978982	-0.0954203	54.9744	79.8787	95.8791	0.593287	0.123993	0.0539382
D	3.52512	1.17917	1.38574	0.584831	25.7708	26.1149	0.335054	0.553717	0.462389	0.654109	0.502719	0.440182	38.5635	37.4273	51.5044	0.937004	0.920701	0.888796
E	1.08338	1.26504	1.47069	-4.41768	-1.33347	-5.62005	0.852964	0.79762	0.900281	0.348891	0.108784	0.482781	29.6237	66.7494	44.9698	0.910582	0.207014	0.214827
F	2.22168	2.26933	3.25072	17.0987	13.0167	2.45415	0.947507	0.964431	0.978766	0.534332	0.182504	1.03895	56.4862	89.5768	61.4812	0.671615	0.276962	0.950487
G	1.31606	3.73304	3.64335	-7.23587	-39.6853	-34.1663	0.995167	0.946114	0.93609	1.55775	0.883325	0.664817	-21.063	70.1845	88.5245	0.549526	0.740428	0.459688
H	0.274194	10.3327	9.13676	53.6718	-32.4817	4.58196	0.0124039	0.964612	0.892353	0.179011	0.72544	-1.28042	84.8416	176.42	379.085	0.760208	0.599977	0.837459
I	2.47926	1.24773	1.30781	-28.4219	-1.11896	-9.01945	0.811493	0.849354	0.962966	-0.0661147	-0.178613	0.214029	75.4353	90.8791	52.9761	0.171576	0.248359	0.436117
J	1.82011	3.25215	1.82504	13.2354	-18.3916	24.161	0.922404	0.973956	0.7244	0.0898402	0.0623181	0.160881	88.3857	96.6061	82.9153	0.139394	0.0661476	0.718872
K	4.04004	3.96264	4.19518	-12.1983	-5.5646	-7.57816	0.993958	0.957885	0.95186	0.0799202	0.033258	0.234608	71.9925	87.7938	89.4113	0.0840656	0.0137763	0.293552
L	2.66333	2.64786	2.64169	-22.5748	-20.9172	-16.0244	0.833193	0.977556	0.995662	0.43797	0.125556	0.118469	69.7782	131.081	138.573	0.262413	0.474871	0.0469742
MG × LG
	Lower PF torque									Higher PF torque
	Slope			Intercept			r2			Slope			Intercept			r2
	%KEMVC			%KEMVC			%KEMVC			%KEMVC			%KEMVC			%KEMVC
Participant	0	50	100	0	50	100	0	50	100	0	50	100	0	50	100	0	50	100
A	0.436935	3.48962	4.32591	26.1854	7.65115	1.94515	0.634468	0.961293	0.990054	1.517	0.631187	0.44312	-6.35003	76.3322	87.3863	0.327219	0.925338	0.177935
B	0.496747	0.247687	0.833384	11.8584	15.3623	7.71727	0.754036	0.677306	0.975497	1.02651	0.581498	0.26691	-5.95457	3.35743	35.8127	0.955183	0.549039	0.747404
C	0.740679	0.450006	1.62997	-0.78605	4.51903	1.0151	0.925705	0.832876	0.938679	1.31775	1.75397	0.941529	-25.721	-55.7289	-21.1848	0.67393	0.957265	0.864674
D	0.122798	1.22085	1.02499	2.00992	-0.87661	0.474195	0.627011	0.995366	0.998014	1.27148	1.54906	1.29063	-30.057	-44.2178	-17.2295	0.94557	0.984313	0.79351
E	0.475482	3.83838	4.10064	11.8961	-6.24104	-9.7795	0.736868	0.927854	0.916475	2.58112	1.44227	0.458932	-122.177	-26.0995	38.4192	0.707603	0.291089	0.895773
F	0.75907	0.835559	0.372821	2.49786	2.52031	10.3822	0.793157	0.988847	0.661829	1.15007	0.886703	1.55664	-19.2762	-6.94285	-60.629	0.887566	0.948501	0.988868
G	0.371969	2.4292	1.12827	21.7511	3.186	16.7431	0.268679	0.938403	0.740343	0.452794	0.564553	0.717518	36.0472	12.1849	21.9259	0.399162	0.622932	0.626155
H	0.430967	0.388598	1.25324	1.66372	12.878	2.68986	0.880264	0.491549	0.970285	1.84717	1.14405	0.823397	-71.9134	-25.9673	-4.84412	0.654545	0.827239	0.922661
I	1.15206	2.20722	2.99735	14.5036	13.2635	7.51757	0.813605	0.723837	0.989478	1.78677	1.46627	0.447838	32.5941	18.0395	88.1944	0.956539	0.701519	0.529789
J	0.565702	0.210346	0.181392	3.66725	21.0366	28.3336	0.849222	0.468505	0.401432	2.24543	2.41546	2.63426	-104.89	-158.82	-145.584	0.889802	0.726275	0.72333
K	0.636201	2.65173	2.51555	6.66601	1.44443	1.42488	0.989291	0.936468	0.868326	1.95249	0.82797	0.649661	-41.5771	14.0216	17.2317	0.502119	0.700521	0.914302
L	0.515482	1.6008	1.5884	11.784	1.53423	1.16992	0.661218	0.999059	0.943892	1.30189	0.595315	-0.131276	-7.57575	34.6419	123.533	0.608739	0.486082	0.00938117

## Sheet: PF_Muscle
PF × MG
	Lower PF torque									Higher PF torque
	Slope			Intercept			r2			Slope			Intercept			r2
	%KEMVC			%KEMVC			%KEMVC			%KEMVC			%KEMVC			%KEMVC
Participant	0	50	100	0	50	100	0	50	100	0	50	100	0	50	100	0	50	100
A	0.888933	0.297259	0.440631	3.33517	3.01506	3.21216	0.698308	0.927719	0.90979	0.60012	3.3141	1.35042	15.3641	-187.262	-31.6659	0.645423	0.857313	0.724393
B	0.689521	1.23379	0.51477	19.1384	-10.3036	5.0276	0.859048	0.73009	0.832444	1.47463	1.07885	1.3656	-35.6465	5.27774	-25.3035	0.906736	0.781053	0.887458
C	0.499532	0.424485	0.155054	0.559777	-3.85026	0.733223	0.954983	0.828138	0.996685	0.46227	0.920937	1.12354	14.8841	-15.3346	-28.28	0.495321	0.746308	0.663132
D	0.649926	0.435033	0.504607	7.09919	-4.25384	-5.75469	0.413857	0.69853	0.75179	1.14006	1.28166	1.10111	-34.5241	-39.0963	-30.176	0.929023	0.968598	0.72247
E	0.804788	0.146256	0.142114	7.81435	6.08947	6.76756	0.820301	0.749634	0.895785	0.797022	1.57556	1.63221	18.9233	-34.4009	-37.9746	0.896484	0.845253	0.955505
F	0.800547	0.722496	0.795862	-3.18978	-4.28146	-4.55257	0.849616	0.800865	0.803491	1.40781	1.41189	1.26342	-38.7789	-44.969	-27.6466	0.944309	0.945827	0.93268
G	0.910859	0.23594	0.463212	2.64286	3.62456	1.36928	0.658536	0.939287	0.805015	1.152	1.96778	2.66139	-14.7667	-87.7392	-150.646	0.887759	0.936454	0.869977
H	1.12463	0.732452	0.469945	1.29224	-1.95292	3.40786	0.948778	0.887256	0.979059	0.603683	1.33231	1.89973	28.7061	-26.7174	-67.8659	0.603512	0.956647	0.858791
I	0.32901	0.278593	0.223149	1.72418	5.78773	8.86389	0.971397	0.872534	0.578051	1.18694	1.13067	1.8033	-52.1091	-30.6439	-82.8325	0.978749	0.749946	0.934284
J	1.11648	1.31057	1.53541	-2.97148	-3.86104	-0.578079	0.989259	0.965678	0.916092	0.886623	0.733752	0.970145	12.0862	42.9323	23.5507	0.923921	0.644612	0.687696
K	0.369447	0.132918	0.124352	-4.49593	0.680469	1.03634	0.671848	0.949297	0.998351	0.75368	1.73418	2.0206	-13.2473	-102.327	-119.501	0.676019	0.916682	0.950494
L	0.665374	0.507041	0.507645	1.31872	4.9881	11.645	0.802935	0.972174	0.957875	0.975702	1.47141	1.65396	-10.2978	-49.191	-64.5395	0.813967	0.845989	0.772446
PF × LG
	Lower PF torque									Higher PF torque
	Slope			Intercept			r2			Slope			Intercept			r2
	%KEMVC			%KEMVC			%KEMVC			%KEMVC			%KEMVC			%KEMVC
Participant	0	50	100	0	50	100	0	50	100	0	50	100	0	50	100	0	50	100
A	0.52464	1.04121	1.92904	23.5757	18.0582	15.1643	0.808368	0.898505	0.922523	1.75604	2.08949	1.01554	-50.28	-41.6818	40.2507	0.785792	0.791542	0.371237
B	0.378975	0.427613	0.439615	20.2629	9.12446	11.5836	0.792983	0.968221	0.852725	1.4595	0.913279	0.425421	-38.1983	-16.4124	24.175	0.805157	0.9088	0.90358
C	0.368467	0.226809	0.250949	-0.325778	1.72539	2.26314	0.876758	0.97239	0.922399	0.947878	1.74977	1.2843	-33.0109	-93.2937	-65.8832	0.80826	0.83831	0.845167
D	0.150536	0.508917	0.508687	0.805206	-5.41681	-5.17139	0.923206	0.638398	0.725751	1.54495	2.02234	1.87013	-81.5376	-107.695	-91.8819	0.997867	0.989242	0.992765
E	0.48898	0.631923	0.64257	12.3969	15.0303	16.1992	0.986989	0.881316	0.998136	2.22207	3.66007	0.769608	-86.2732	-183.666	19.3957	0.740106	0.638304	0.903483
F	0.656504	0.625004	0.396053	-1.37002	-1.69659	5.67226	0.786538	0.848846	0.947451	1.5941	1.1907	1.91377	-61.8815	-41.9084	-99.4135	0.81246	0.811524	0.873335
G	0.741054	0.55294	0.635704	9.53946	12.5971	14.8965	0.84644	0.820379	0.881776	0.636004	1.27592	2.45755	19.9816	-50.5401	-130.808	0.526813	0.769499	0.902219
H	0.499422	0.387281	0.583168	1.77901	9.02683	7.13553	0.886758	0.807436	0.931392	1.7607	1.59349	1.70816	-69.3453	-62.1049	-72.2951	0.984838	0.864928	0.944894
I	0.400656	0.601728	0.684603	15.8491	26.4259	33.6183	0.883052	0.604773	0.599215	2.15868	2.01137	0.994032	-63.5347	-55.0092	35.5503	0.969956	0.774375	0.7499
J	0.620956	0.314275	0.305851	2.30109	19.0758	27.4141	0.812038	0.588002	0.443492	2.09775	2.56755	3.28864	-86.3908	-118.615	-142.608	0.912764	0.982516	0.823715
K	0.250866	0.352994	0.312361	3.33137	3.23322	4.04519	0.757156	0.891668	0.864386	2.35594	1.54891	1.31473	-138.586	-79.7468	-60.5645	0.87005	0.74726	0.87172
L	0.455175	0.813103	0.784719	9.13768	9.47634	20.3166	0.935024	0.974687	0.856281	1.73104	1.22723	0.930962	-57.5157	-22.3718	40.8829	0.920173	0.807167	0.13322
PF × Sol
	Lower PF torque									Higher PF torque
	Slope			Intercept			r2			Slope			Intercept			r2
	%KEMVC			%KEMVC			%KEMVC			%KEMVC			%KEMVC			%KEMVC
Participant	0	50	100	0	50	100	0	50	100	0	50	100	0	50	100	0	50	100
A	0.880816	1.57768	2.65976	8.8279	16.3322	19.6582	0.909462	0.926484	0.926514	1.51073	-0.681109	-0.00676793	-26.2984	174.09	143.344	0.735311	0.35421	1.18064e-05
B	0.493076	1.78729	2.30118	10.7878	-0.883441	-4.20533	0.782587	0.961758	0.906867	0.551774	0.81969	0.588873	24.1676	76.8111	140.3	0.416094	0.407464	0.146627
C	0.847545	1.41081	1.55183	16.1286	9.44601	10.2758	0.954796	0.991152	0.945902	0.921881	0.356052	0.074752	11.3632	56.0876	86.4205	0.924604	0.449076	0.0169616
D	0.732443	0.981718	1.15202	-2.50094	8.15352	5.69252	0.589293	0.946028	0.896294	1.01976	0.993906	0.815833	-15.5018	-14.9185	11.6453	0.95209	0.870471	0.866648
E	0.543566	0.766378	0.933088	8.59521	18.665	18.5577	0.886341	0.646062	0.876048	0.819428	0.968097	0.518052	-3.94256	2.4327	42.9489	0.752903	0.781194	0.377327
F	1.63353	1.51473	1.31933	8.87101	6.27475	19.9265	0.934805	0.933708	0.973814	1.0345	0.263267	2.04088	8.84917	78.2434	-46.0276	0.804874	0.329884	0.874563
G	0.973773	2.25826	2.49352	5.36788	1.51503	14.7851	0.839759	0.929015	0.956733	1.4712	1.20873	1.12343	-29.334	19.0107	43.1432	0.638378	0.655337	0.196091
H	0.462587	4.02929	5.71691	44.405	59.9574	58.0367	0.125516	0.789655	0.956797	0.327732	0.995343	-2.09354	71.4474	144.289	464.126	0.809479	0.384735	0.725015
I	1.1516	0.961195	1.00373	6.18029	25.6693	31.7288	0.963129	0.841911	0.725196	-0.135167	-0.173318	0.188729	79.0334	85.9153	62.5883	0.149273	0.0447619	0.257358
J	1.28023	0.996674	0.910322	12.9841	44.4013	63.7008	0.961079	0.544583	0.854457	0.0911748	0.106078	0.587786	88.4869	93.5203	55.2423	0.0297784	0.0285652	0.730845
K	1.03644	1.44752	1.41829	0.573276	5.81395	6.2106	0.787015	0.914666	0.963815	0.424132	0.257381	0.439603	41.9445	68.6715	64.7574	0.371127	0.256989	0.519788
L	1.34202	2.11926	2.09391	-2.08455	5.1849	37.0169	0.954725	0.923191	0.869871	0.841286	0.126998	1.24579	37.9961	130.41	53.2927	0.29733	0.260376	0.798447
